# Supplementary material for: Unveiling the Identity of Wenwan Walnuts and Phylogenetic Relationships of Asian Juglans Species Using Restriction Site-Associated DNA-Sequencing
Source: Front Plant Sci. 2017 Oct 9;8:1708. doi: 10.3389/fpls.2017.01708 (PMC5641410; doi:10.3389/fpls.2017.01708)
Supplement: TABLE S1 — Sample information. [file Table_1.XLSX]

## Sheet: Sheet1
Sample	Sample ID	Latitude and Longitude	Altitude (m)
Juglans cathayensis	2265	N31°56′58.38″; E114°15′10.48″	196
Juglans cathayensis	2266	N31°57′2.70″; E114°14′57.88″	232
Juglans cathayensis	2267	N31°56′51.73″; E114°14′51.94″	275
Juglans cathayensis	2268	N31°56′46.25″; E114°15′39.06″	160
Juglans cathayensis	2291	N31°45′46.40″; E114°19′24.66″	545
Juglans cathayensis	2292	N31°45′39.91″; E114°20′9.15″	599
Juglans cathayensis	2293	N31°45′41.73″; E114°20′20.55″	635
Juglans regia*	3483	N39°59′15.85″; E116°12′33.50″	74
Juglans regia*	3484	N39°59′15.85″; E116°12′33.50″	74
Juglans nigra*	3485	N39°59′15.85″; E116°12′33.50″	74
Juglans nigra*	3486	N39°59′15.85″; E116°12′33.50″	74
Juglans ailantifolia*	3487	N39°59′15.85″; E116°12′33.50″	74
Juglans ailantifolia*	3488	N39°59′15.85″; E116°12′33.50″	74
Carya illinoinensis*	3489	N39°59′15.85″; E116°12′33.50″	74
Carya illinoinensis*	3490	N39°59′15.85″; E116°12′33.50″	74
Juglans mandshurica	3495	N42°23′15.55″; E128°6′40.49″	752
Juglans mandshurica	3496	N42°21′28.64″; E128°5′58.47″	806
Juglans mandshurica	3497	N42°20′26.84″; E128°6′23.19″	835
Juglans sigillata	3498	N25°4′3.36″; E102°45′49.35″	1987
Juglans sigillata	3499	N25°4′3.36″; E102°45′49.35″	1987
Juglans sigillata	3500	N25°4′3.36″; E102°45′49.35″	1987
Juglans mandshurica	3501	N40°15′40.71″; E117°14′16.94″	282
Juglans mandshurica	3502	N40°15′44.19″; E117°13′54.23″	379
Juglans regia	3503	N40°15′31.37″; E117°14′33.92″	210
Juglans mandshurica	3505	N40°21′2.22″; E116°9′21.70″	585
Juglans regia	3506	N40°20′54.30″; E116°9′24.06″	529
Juglans hopeiensis	3508	N40°20′54.42″; E116°9′12.82″	559
Juglans hopeiensis	3509	N40°20′58.47″; E116°9′31.28″	595
Juglans mandshurica	3511	N40°35′54.47″; E117°22′37.19″	941
Juglans hopeiensis	3514	N40°35′53.85″; E117°21′19.84″	563
Juglans mandshurica	3515	N40°36′58.81″; E117°22′51.92″	596
Juglans regia	3516	N40°37′12.64″; E117°22′37.63″	511
Juglans hopeiensis	3518	N40°24′43.30″; E116°15′33.61″	517
Juglans hopeiensis	3521	N39°50′39.45″; E115°33′39.82″	874
Juglans mandshurica	3532	N39°50′13.80″; E115°33′56.43″	1011
Juglans regia	3533	N39°50′22.01″; E115°33′57.56″	962
Juglans hopeiensis	3534	N39°50′20.32″; E115°33′58.46″	973
Juglans hopeiensis	3535	N39°50′26.77″; E115°34′1.30″	980
Juglans hopeiensis	3539	N40°30′27.01″; E115°47′28.43″	782
Juglans mandshurica	3540	N40°30′12.17″; E115°48′52.12″	763
Juglans regia	mu-5	N34°41′53.59″; E104°52′23.25″	1883
Juglans cathayensis	mu-6	N34°34′44.13″; E105°53′55.96″	1201
* Individuals cultivated at Beijing Botanical Garden, Institute of Botany, the Chinese Academy of Science, Beijing, China.

## Sheet: Sheet2
			674984
			717530
			598833
			643261
			853666
			919967
			810886
			870162
			549331
			577480
			601862
			644284
			701846
			759396
			712301
			764272
			481469
			512151
			12393681
				12393681000
