# Supplementary material for: Unveiling the Identity of Wenwan Walnuts and Phylogenetic Relationships of Asian Juglans Species Using Restriction Site-Associated DNA-Sequencing
Source: Front Plant Sci. 2017 Oct 9;8:1708. doi: 10.3389/fpls.2017.01708 (PMC5641410; doi:10.3389/fpls.2017.01708)
Supplement: TABLE S2 — Information of RAD-seq data. [file Table_2.XLSX]

## Sheet: Sheet1
Sample	Sample ID	Clean data	Enzyme	Percentage	Tag number	Depth	Mapping rate	GC %	Accession number
Juglans cathayensis	2265	7200792	4679379	0.649842	53737	30.2322	0.3495	0.5021	SAMN06473106
Juglans cathayensis	2266	7200792	6883105	0.955882	57382	40.2634	0.3366	0.4865	SAMN06473107
Juglans cathayensis	2267	7200792	6975839	0.96876	51267	47.2433	0.3507	0.4929	SAMN06473108
Juglans cathayensis	2268	7200792	6843173	0.950336	50212	46.6538	0.346	0.4829	SAMN06473109
Juglans cathayensis	2291	7200792	4312170	0.598847	52528	26.2364	0.3228	0.4949	SAMN06473110
Juglans cathayensis	2292	6330848	4120112	0.650799	54038	24.7718	0.3285	0.5037	SAMN06473111
Juglans cathayensis	2293	6330848	6060161	0.957243	56703	34.8924	0.3279	0.4903	SAMN06473112
Juglans regia	3483	6330848	6205608	0.980218	101108	35.1878	0.5772	0.4882	SAMN06473113
Juglans regia	3484	6330848	6143948	0.970478	97131	34.5052	0.5501	0.4852	SAMN06473114
Juglans nigra	3485	6330848	3542498	0.559561	51534	21.8283	0.3218	0.4978	SAMN06473115
Juglans nigra	3486	9010623	5952739	0.660636	55881	35.7246	0.3376	0.5012	SAMN06473116
Juglans ailantifolia	3487	9010623	8581230	0.952346	58342	49.2881	0.3359	0.4874	SAMN06473117
Juglans ailantifolia	3488	9010623	8725434	0.96835	54276	51.9757	0.3251	0.4967	SAMN06473118
Carya illinoinensis	3489	9010623	8633964	0.958198	29872	44.7982	0.1587	0.4838	SAMN06473119
Carya illinoinensis	3490	9010623	5060290	0.561592	27875	28.1269	0.1598	0.4952	SAMN06473120
Juglans mandshurica	3495	8592248	5645195	0.65701	56353	32.1143	0.3231	0.5017	SAMN06473121
Juglans mandshurica	3496	8592248	8207375	0.955207	57792	47.5087	0.3358	0.4896	SAMN06473122
Juglans mandshurica	3497	8592248	8323043	0.968669	52756	51.3453	0.3273	0.4946	SAMN06473123
Juglans sigillata	3498	8592248	8326870	0.969114	94019	45.8243	0.5201	0.4813	SAMN06473124
Juglans sigillata	3499	8592248	5094219	0.592885	101802	26.0073	0.5234	0.4918	SAMN06473125
Juglans sigillata	3500	5746183	3758398	0.654069	101423	19.8091	0.5398	0.5012	SAMN06473126
Juglans mandshurica	3501	5746183	5513331	0.959477	56694	32.3431	0.3347	0.4879	SAMN06473127
Juglans mandshurica	3502	5746183	5509870	0.958875	50922	35.9954	0.3356	0.4968	SAMN06473128
Juglans regia	3503	5746183	5625762	0.979043	82085	40.7347	0.5999	0.469	SAMN06473129
Juglans mandshurica	3505	5746183	4015114	0.698745	51893	25.228	0.33	0.4942	SAMN06473130
Juglans regia	3506	6373248	4267500	0.669596	110382	21.8086	0.5684	0.4978	SAMN06473131
Juglans hopeiensis	3508	6373248	6124317	0.960941	111002	25.1659	0.4588	0.4847	SAMN06473132
Juglans hopeiensis	3509	6373248	6141478	0.963634	99758	27.4738	0.4501	0.4915	SAMN06473133
Juglans mandshurica	3511	6373248	6098899	0.956953	48778	41.9051	0.3392	0.4787	SAMN06473134
Juglans hopeiensis	3514	6373248	3713605	0.582686	100207	16.5071	0.4527	0.4912	SAMN06473135
Juglans mandshurica	3515	7320847	4868373	0.665001	54591	29.7968	0.3395	0.5009	SAMN06473136
Juglans regia	3516	7320847	7094634	0.9691	115320	34.9588	0.57	0.4812	SAMN06473137
Juglans hopeiensis	3518	7320847	7117457	0.972218	99931	30.8715	0.4367	0.4936	SAMN06473138
Juglans hopeiensis	3521	7320847	7105159	0.970538	90252	34.0095	0.436	0.4813	SAMN06473139
Juglans mandshurica	3532	7320847	4077651	0.556992	52413	24.9029	0.3235	0.4961	SAMN06473140
Juglans regia	3533	7538181	5004371	0.66387	110799	25.2473	0.5622	0.4979	SAMN06473141
Juglans hopeiensis	3534	7538181	7031612	0.9328	117764	26.8053	0.4504	0.4884	SAMN06473142
Juglans hopeiensis	3535	7538181	7380775	0.979119	98221	33.8234	0.4533	0.4916	SAMN06473143
Juglans hopeiensis	3539	7538181	7356520	0.975901	82895	38.6081	0.4391	0.4767	SAMN06473144
Juglans mandshurica	3540	7538181	4393360	0.582814	51175	26.9828	0.3173	0.4947	SAMN06473145
Juglans regia	mu-5	10242422	8137165	0.794457	119912	34.9456	0.5159	0.4973	SAMN06473146
Juglans cathayensis	mu-6	10242422	9360465	0.913892	48251	41.4509	0.2155	0.5097	SAMN06473147

## Sheet: Sheet2
			674984
			717530
			598833
			643261
			853666
			919967
			810886
			870162
			549331
			577480
			601862
			644284
			701846
			759396
			712301
			764272
			481469
			512151
			12393681
				12393681000
